# Supplementary material for: Modulatory Activity of Uncaria tomentosa Extract in the Expression of Proteins Involved in the Unfolded Protein Response and Insulin Resistance
Source: Curr Issues Mol Biol. 2026 Jun 16;48(6):624. doi: 10.3390/cimb48060624 (PMC13298498; doi:10.3390/cimb48060624)
Supplement: Supplementary file 1 [file cimb-48-00624-s001.zip]

Archive with 1 entries (1 files):
- cimb-4321908-supplementary.pdf
